# Supplementary material for: Toxoplasma gondii in small mammals in Romania: the influence of host, season and sampling location
Source: BMC Vet Res. 2023 Sep 29;19:177. doi: 10.1186/s12917-023-03729-7 (PMC10540334; doi:10.1186/s12917-023-03729-7)
Supplement: Supplementary file 1 — Supplementary Material 1 [file 12917_2023_3729_MOESM1_ESM.xlsx]

## Sheet: Sheet1
Supplementary Table S1 : Collection details of micromammal samples used for Toxoplasma gondii screening.
No	Species	Fam	Ord	Taxonomic group	Rural/Urban	PCR-Toxo	Altitude	Urban grad	Age	Sex	Date	Latitude	Longitude	Elev	Trap siting	Macro	Region	Road
1	Apodemus agrarius	Muridae	Rodentia	Mouse	U		2	N	Juv	F	2011-10-01	46.606	25.0942	579	forest	forest	natural	no
2	Apodemus agrarius	Muridae	Rodentia	Mouse	U		2	N	Juv	F	2011-10-01	46.606	25.0942	579	forest	forest	natural	no
3	Apodemus agrarius	Muridae	Rodentia	Mouse	R		1	R	Juv	F	2011-10-11	46.813065	23.225480	570	edge	forest	natural	yes
4	Apodemus agrarius	Muridae	Rodentia	Mouse	R		1	R	Juv	F	2011-10-11	46.813065	23.225480	570	edge	forest	natural	yes
5	Apodemus agrarius	Muridae	Rodentia	Mouse	U		2	N		F	2011-10-01	46.606	25.0942	579	forest	forest	natural	no
6	Apodemus agrarius	Muridae	Rodentia	Mouse	U		2	N		F	2011-10-01	46.606	25.0942	579	forest	forest	natural	no
7	Apodemus agrarius	Muridae	Rodentia	Mouse	U		2	N		F	2011-10-02	46.650476	25.008419	620	forest	forest	natural	no
8	Apodemus agrarius	Muridae	Rodentia	Mouse	U		2	N		F	2011-10-02	46.650476	25.008419	620	forest	forest	natural	no
9	Apodemus agrarius	Muridae	Rodentia	Mouse	U		2	N		F	2011-10-02	46.650476	25.008419	620	forest	forest	natural	no
10	Apodemus agrarius	Muridae	Rodentia	Mouse	R		1	R		F	2010-12-25	46.820854	23.223327	625	grassland	grassland	rural	no
11	Apodemus agrarius	Muridae	Rodentia	Mouse	R		1	R		F	2010-12-25	46.820854	23.223327	625	grassland	grassland	rural	no
12	Apodemus agrarius	Muridae	Rodentia	Mouse	R		1	R		F	2010-12-25	46.820854	23.223327	625	grassland	grassland	rural	no
13	Apodemus agrarius	Muridae	Rodentia	Mouse	R		1	R		F	2010-10-28	46.825659	23.220291	647	edge	grassland	rural	no
14	Apodemus agrarius	Muridae	Rodentia	Mouse	R		1	R		F	2010-10-28	46.826835	23.220940	640	grassland	grassland	rural	no
15	Apodemus agrarius	Muridae	Rodentia	Mouse	R		1	R		F	2010-10-28	46.826835	23.220940	640	grassland	grassland	rural	no
16	Apodemus agrarius	Muridae	Rodentia	Mouse	R		1	R		F	2010-10-28	46.826835	23.220940	640	grassland	grassland	rural	no
17	Apodemus agrarius	Muridae	Rodentia	Mouse	U		2	R	Ad	M	2011-05-31	46.5859	25.0856	483	arable	locality	rural	no
18	Apodemus agrarius	Muridae	Rodentia	Mouse	U		2	N	Juv	M	2011-08-31	46.606	25.0942	579	forest	forest	natural	no
19	Apodemus agrarius	Muridae	Rodentia	Mouse	R		1	R	Juv	M	2011-10-11	46.813065	23.225480	570	edge	forest	natural	yes
20	Apodemus agrarius	Muridae	Rodentia	Mouse	U		2	N		M	2011-10-01	46.606	25.0942	579	forest	forest	natural	no
21	Apodemus agrarius	Muridae	Rodentia	Mouse	U		2	R		M	2011-10-02	46.650476	25.008419	620	forest	forest	natural	no
22	Apodemus agrarius	Muridae	Rodentia	Mouse	R		1	R		m	2010-12-25	46.820854	23.223327	625	grassland	grassland	rural	no
23	Apodemus agrarius	Muridae	Rodentia	Mouse	R		1	R		m	2010-12-25	46.820854	23.223327	625	grassland	grassland	rural	no
24	Apodemus agrarius	Muridae	Rodentia	Mouse	R		1	R		m	2010-12-25	46.820854	23.223327	625	grassland	grassland	rural	no
25	Apodemus agrarius	Muridae	Rodentia	Mouse	R		1	R		m	2010-10-28	46.825659	23.220291	647	edge	grassland	rural	no
26	Apodemus agrarius	Muridae	Rodentia	Mouse	R		1	R		m	2010-10-28	46.826835	23.220940	640	grassland	grassland	rural	no
27	Apodemus agrarius	Muridae	Rodentia	Mouse	Unknown		1	R	Ad		2011-04-17	46.126	27.1125	116	forest	forest	rural	no
28	Apodemus agrarius	Muridae	Rodentia	Mouse	U		2	R	Ad		2011-05-05	46.574958	25.042427	488	forest	forest	natural	no
29	Apodemus agrarius	Muridae	Rodentia	Mouse	U		2	R	Ad		2011-05-05	46.574958	25.042427	488	forest	forest	natural	no
30	Apodemus agrarius	Muridae	Rodentia	Mouse	U		2	R	Ad		2011-05-31	46.5859	25.0856	483	arable	locality	rural	no
31	Apodemus agrarius	Muridae	Rodentia	Mouse	R		1	R	Ad		2011-04-03	46.825659	23.220291	647	edge	grassland	rural	no
32	Apodemus agrarius	Muridae	Rodentia	Mouse	U		2	N	Juv		2011-08-31	46.606	25.0942	579	forest	forest	natural	no
33	Apodemus agrarius	Muridae	Rodentia	Mouse	R		1	R	Juv		2011-09-24	46.825659	23.220291	647	edge	grassland	rural	no
34	Apodemus agrarius	Muridae	Rodentia	Mouse	R		1	R	Juv		2011-09-24	46.825659	23.220291	647	edge	grassland	rural	no
35	Apodemus agrarius	Muridae	Rodentia	Mouse	R		1	R	Juv		2011-09-24	46.825659	23.220291	647	edge	grassland	rural	no
36	Apodemus agrarius	Muridae	Rodentia	Mouse	R		1	R	Juv		2011-09-24	46.825659	23.220291	647	edge	grassland	rural	no
37	Apodemus agrarius	Muridae	Rodentia	Mouse	R		1	R	Juv		2011-09-25	46.825659	23.220291	647	edge	grassland	rural	no
38	Apodemus agrarius	Muridae	Rodentia	Mouse	R		1	R	Juv		2011-09-25	46.825659	23.220291	647	edge	grassland	rural	no
39	Apodemus agrarius	Muridae	Rodentia	Mouse	R	POZ	1	R			2011-04-22	46.8415	23.4908	530	forest	forest	rural	no
40	Apodemus agrarius	Muridae	Rodentia	Mouse	R		3	R			2011-10-23	44.680424	28.905400	1	grassland	grassland	natural	no
41	Apodemus agrarius	Muridae	Rodentia	Mouse	R		3	R			2011-10-24	44.680424	28.905400	1	grassland	grassland	natural	no
42	Apodemus agrarius	Muridae	Rodentia	Mouse	R		1	R			2011-10-12	46.812896	23.224983	583	forest	forest	natural	no
43	Apodemus agrarius	Muridae	Rodentia	Mouse	R		1	R			2011-10-12	46.812896	23.224983	583	forest	forest	natural	no
44	Apodemus agrarius	Muridae	Rodentia	Mouse	R		1	R			2011-10-12	46.812896	23.224983	583	forest	forest	natural	no
45	Apodemus agrarius	Muridae	Rodentia	Mouse	R		1	R			2011-10-12	46.812896	23.224983	583	forest	forest	natural	no
46	Apodemus agrarius	Muridae	Rodentia	Mouse	R		1	R			2011-10-12	46.812896	23.224983	583	forest	forest	natural	no
47	Apodemus agrarius	Muridae	Rodentia	Mouse	R		1	R			2011-10-12	46.812896	23.224983	583	forest	forest	natural	no
48	Apodemus agrarius	Muridae	Rodentia	Mouse	R		1	R			2011-10-12	46.812896	23.224983	583	forest	forest	natural	no
49	Apodemus agrarius	Muridae	Rodentia	Mouse	R		1	R			2011-10-12	46.812896	23.224983	583	forest	forest	natural	no
50	Apodemus agrarius	Muridae	Rodentia	Mouse	R		1	R			2011-10-12	46.812896	23.224983	583	forest	forest	natural	no
51	Apodemus agrarius	Muridae	Rodentia	Mouse	R		1	R			2011-09-24	46.825659	23.220291	647	edge	grassland	rural	no
52	Apodemus agrarius	Muridae	Rodentia	Mouse	R		1	R			2011-09-24	46.825659	23.220291	647	edge	grassland	rural	no
53	Apodemus agrarius	Muridae	Rodentia	Mouse	R		1	R			2011-09-24	46.825659	23.220291	647	edge	grassland	rural	no
54	Apodemus agrarius	Muridae	Rodentia	Mouse	R		1	R			2011-09-24	46.825659	23.220291	647	edge	grassland	rural	no
55	Apodemus agrarius	Muridae	Rodentia	Mouse	R		1	R			2011-09-24	46.825659	23.220291	647	edge	grassland	rural	no
56	Apodemus agrarius	Muridae	Rodentia	Mouse	R		1	R			2011-09-24	46.825659	23.220291	647	edge	grassland	rural	no
57	Apodemus agrarius	Muridae	Rodentia	Mouse	R		1	R			2011-09-24	46.825659	23.220291	647	edge	grassland	rural	no
58	Apodemus agrarius	Muridae	Rodentia	Mouse	R		1	R			2011-09-24	46.825659	23.220291	647	edge	grassland	rural	no
59	Apodemus agrarius	Muridae	Rodentia	Mouse	R		1	R			2011-09-25	46.825659	23.220291	647	edge	grassland	rural	no
60	Apodemus agrarius	Muridae	Rodentia	Mouse	R		1	R			2011-09-25	46.825659	23.220291	647	edge	grassland	rural	no
61	Apodemus agrarius	Muridae	Rodentia	Mouse	R		1	R			2011-09-25	46.825659	23.220291	647	edge	grassland	rural	no
62	Apodemus agrarius	Muridae	Rodentia	Mouse	R		1	R			2011-09-25	46.825659	23.220291	647	edge	grassland	rural	no
63	Apodemus agrarius	Muridae	Rodentia	Mouse	R		1	R			2011-09-25	46.825659	23.220291	647	edge	grassland	rural	no
64	Apodemus agrarius	Muridae	Rodentia	Mouse	R		1	R			2011-09-25	46.825659	23.220291	647	edge	grassland	rural	no
65	Apodemus agrarius	Muridae	Rodentia	Mouse	R		1	R			2011-09-25	46.825659	23.220291	647	edge	grassland	rural	no
66	Apodemus agrarius	Muridae	Rodentia	Mouse	R		1	R			2010-10-29	46.825659	23.220291	647	edge	grassland	rural	no
67	Apodemus agrarius	Muridae	Rodentia	Mouse	R		1	R			2010-10-29	46.825659	23.220291	647	edge	grassland	rural	no
68	Apodemus agrarius	Muridae	Rodentia	Mouse	R		1	R			2010-10-29	46.825659	23.220291	647	edge	grassland	rural	no
69	Apodemus agrarius	Muridae	Rodentia	Mouse	R		1	R			2010-10-30	46.825659	23.220291	647	edge	grassland	rural	no
70	Apodemus agrarius	Muridae	Rodentia	Mouse	R		1	R			2011-12-08	46.825659	23.220291	625	grassland	grassland	rural	no
71	Apodemus agrarius	Muridae	Rodentia	Mouse	R		1	R			2010-10-25	46.826835	23.220940	640	grassland	grassland	rural	no
72	Apodemus agrarius	Muridae	Rodentia	Mouse	R		1	R			2010-10-26	46.826835	23.220940	640	grassland	grassland	rural	no
73	Apodemus agrarius	Muridae	Rodentia	Mouse	R		1	R			2010-10-26	46.826835	23.220940	640	grassland	grassland	rural	no
74	Apodemus agrarius	Muridae	Rodentia	Mouse	R		1	R			2010-10-27	46.826835	23.220940	640	grassland	grassland	rural	no
75	Apodemus agrarius	Muridae	Rodentia	Mouse	R		1	R			2010-10-29	46.826835	23.220940	640	grassland	grassland	rural	no
76	Apodemus agrarius	Muridae	Rodentia	Mouse	R		1	R			2010-09-28	46.8415	23.4908	530	edge	locality	rural	no
77	Apodemus agrarius	Muridae	Rodentia	Mouse	R		1	R			2010-09-17	46.8415	23.4908	530	edge	locality	rural	no
78	Apodemus agrarius	Muridae	Rodentia	Mouse	R		1	R			2010-10-01	46.8415	23.4908	530	edge	locality	rural	no
79	Apodemus agrarius	Muridae	Rodentia	Mouse	R		1	R			2010-09-18	46.8415	23.4908	530	edge	locality	rural	no
80	Apodemus agrarius	Muridae	Rodentia	Mouse	R		1	R			2010-10-15	46.8415	23.4908	530	edge	locality	rural	no
81	Apodemus agrarius	Muridae	Rodentia	Mouse	R		1	R			2010-10-15	46.8415	23.4908	530	edge	locality	rural	no
82	Apodemus agrarius	Muridae	Rodentia	Mouse	R		1	R			2011-04-22	46.8415	23.4908	530	forest	forest	rural	no
83	Apodemus flavicollis	Muridae	Rodentia	Mouse	U	POZ	2	N	Ad	F	2011-05-29	46.6248	25.1125	852	forest	conifer forest	natural	no
84	Apodemus flavicollis	Muridae	Rodentia	Mouse	U		2	R	Ad	F	2011-05-31	46.5859	25.0856	483	arable	locality	rural	no
85	Apodemus flavicollis	Muridae	Rodentia	Mouse	U		2	N	Ad	F	2011-05-29	46.6248	25.1125	852	forest	conifer forest	natural	no
86	Apodemus flavicollis	Muridae	Rodentia	Mouse	U		2	N	Juv	F	2011-08-31	46.606	25.0942	579	forest	forest	natural	no
87	Apodemus flavicollis	Muridae	Rodentia	Mouse	U		2	N	Juv	F	2011-08-31	46.606	25.0942	579	forest	forest	natural	no
88	Apodemus flavicollis	Muridae	Rodentia	Mouse	U		2	N	Juv	F	2011-08-31	46.606	25.0942	579	forest	forest	natural	no
89	Apodemus flavicollis	Muridae	Rodentia	Mouse	U		2	N	Juv	F	2011-10-01	46.6248	25.1125	852	forest	conifer forest	natural	no
90	Apodemus flavicollis	Muridae	Rodentia	Mouse	U		2	N		F	2011-10-02	46.650476	25.008419	620	forest	forest	natural	no
91	Apodemus flavicollis	Muridae	Rodentia	Mouse	U		2	N		F	2011-10-02	46.650476	25.008419	620	forest	forest	natural	no
92	Apodemus flavicollis	Muridae	Rodentia	Mouse	U		2	N		F	2011-10-02	46.650476	25.008419	620	forest	forest	natural	no
93	Apodemus flavicollis	Muridae	Rodentia	Mouse	U	POZ	2	R	Ad	M	2011-05-31	46.5859	25.0856	483	arable	locality	rural	no
94	Apodemus flavicollis	Muridae	Rodentia	Mouse	U		2	R	Ad	M	2011-05-31	46.5859	25.0856	483	arable	locality	rural	no
95	Apodemus flavicollis	Muridae	Rodentia	Mouse	U		2	R	Ad	M	2011-06-01	46.5859	25.0856	483	arable	locality	rural	no
96	Apodemus flavicollis	Muridae	Rodentia	Mouse	U		2	R	Ad	M	2011-06-01	46.5859	25.0856	483	arable	locality	rural	no
97	Apodemus flavicollis	Muridae	Rodentia	Mouse	U		2	R	Ad	M	2011-06-01	46.5859	25.0856	483	arable	locality	rural	no
98	Apodemus flavicollis	Muridae	Rodentia	Mouse	U		2	N	Juv	M	2011-08-31	46.606	25.0942	579	forest	forest	natural	no
99	Apodemus flavicollis	Muridae	Rodentia	Mouse	U		2	N	Juv	M	2011-08-31	46.606	25.0942	579	forest	forest	natural	no
100	Apodemus flavicollis	Muridae	Rodentia	Mouse	U		2	N	Juv	M	2011-08-31	46.606	25.0942	579	forest	forest	natural	no
101	Apodemus flavicollis	Muridae	Rodentia	Mouse	U		2	N	Juv	M	2011-08-30	46.6248	25.1125	852	forest	conifer forest	natural	no
102	Apodemus flavicollis	Muridae	Rodentia	Mouse	U		2	N	Juv	M	2011-08-30	46.6248	25.1125	852	forest	conifer forest	natural	no
103	Apodemus flavicollis	Muridae	Rodentia	Mouse	U		2	N	Juv	M	2011-08-30	46.6248	25.1125	852	forest	conifer forest	natural	no
104	Apodemus flavicollis	Muridae	Rodentia	Mouse	U	POZ	2	R	Ad		2011-05-05	46.574958	25.042427	488	forest	forest	natural	no
105	Apodemus flavicollis	Muridae	Rodentia	Mouse	U	POZ	2	N	Ad		2011-05-29	46.6248	25.1125	852	forest	conifer forest	natural	no
106	Apodemus flavicollis	Muridae	Rodentia	Mouse	R		1	N	Ad		2011-06-17	44.8488	28.8501	5	edge	locality	rural	yes
107	Apodemus flavicollis	Muridae	Rodentia	Mouse	R		1	N	Ad		2011-04-15	44.8761	28.6801	90	forest	forest	natural	no
108	Apodemus flavicollis	Muridae	Rodentia	Mouse	R		1	N	Ad		2011-04-15	44.8761	28.6801	90	forest	forest	natural	no
109	Apodemus flavicollis	Muridae	Rodentia	Mouse	Unknown		1	N	Ad		2011-04-17	46.126	27.1125	116	forest	forest	rural	no
110	Apodemus flavicollis	Muridae	Rodentia	Mouse	U		2	R	Ad		2011-05-31	46.5859	25.0856	483	arable	locality	rural	no
111	Apodemus flavicollis	Muridae	Rodentia	Mouse	U		2	R	Ad		2011-06-01	46.5859	25.0856	483	arable	locality	rural	no
112	Apodemus flavicollis	Muridae	Rodentia	Mouse	U		2	R	Juv		2011-08-28	46.5859	25.0856	483	arable	locality	rural	no
113	Apodemus flavicollis	Muridae	Rodentia	Mouse	R		3	N			2011-10-21	44.875827	28.675276	108	forest	forest	natural	no
114	Apodemus flavicollis	Muridae	Rodentia	Mouse	R		3	N			2011-10-21	44.875827	28.675276	108	forest	forest	natural	no
115	Apodemus flavicollis	Muridae	Rodentia	Mouse	R		1	N			2010-06-15	46.7367	23.5081	434	forest	forest	natural	yes
116	Apodemus flavicollis	Muridae	Rodentia	Mouse	R		1	N			2011-10-12	46.812896	23.224983	583	forest	forest	natural	no
117	Apodemus flavicollis	Muridae	Rodentia	Mouse	R		1	N			2011-10-12	46.812896	23.224983	583	forest	forest	natural	no
118	Apodemus flavicollis	Muridae	Rodentia	Mouse	R		1	N			2011-10-12	46.812896	23.224983	583	forest	forest	natural	no
119	Apodemus flavicollis	Muridae	Rodentia	Mouse	R		1	N			2011-10-12	46.812896	23.224983	583	forest	forest	natural	no
120	Apodemus flavicollis	Muridae	Rodentia	Mouse	R		1	N			2011-10-12	46.812896	23.224983	583	forest	forest	natural	no
121	Apodemus flavicollis	Muridae	Rodentia	Mouse	R		1	N			2011-10-12	46.812896	23.224983	583	forest	forest	natural	no
122	Apodemus flavicollis	Muridae	Rodentia	Mouse	R		1	N			2011-10-12	46.812896	23.224983	583	forest	forest	natural	no
123	Apodemus flavicollis	Muridae	Rodentia	Mouse	R		1	N			2011-09-24	46.825659	23.220291	647	edge	grassland	rural	no
124	Apodemus flavicollis	Muridae	Rodentia	Mouse	R		1	N			2011-09-24	46.825659	23.220291	647	edge	grassland	rural	no
125	Apodemus flavicollis	Muridae	Rodentia	Mouse	R		1	N			2011-09-25	46.825659	23.220291	647	edge	grassland	rural	no
126	Apodemus flavicollis	Muridae	Rodentia	Mouse	R		1	N			2011-09-25	46.825659	23.220291	647	edge	grassland	rural	no
127	Apodemus flavicollis	Muridae	Rodentia	Mouse	R		1	N			2011-09-25	46.825659	23.220291	647	edge	grassland	rural	no
128	Apodemus flavicollis	Muridae	Rodentia	Mouse	R		1	N			2011-09-25	46.825659	23.220291	647	edge	grassland	rural	no
129	Apodemus flavicollis	Muridae	Rodentia	Mouse	R		1	N			2011-04-22	46.8415	23.4908	530	forest	forest	rural	no
130	Apodemus sylvaticus	Muridae	Rodentia	Mouse	R	POZ	3	N	Ad	F	2011-04-14	44.542609	28.879599	1	grassland	grassland	natural	no
131	Apodemus sylvaticus	Muridae	Rodentia	Mouse	R		3	N	Ad	F	2011-04-14	44.542609	28.879599	1	grassland	grassland	natural	no
132	Apodemus sylvaticus	Muridae	Rodentia	Mouse	U		2	N	Ad	F	2011-05-29	46.6248	25.1125	852	forest	conifer forest	natural	no
133	Apodemus sylvaticus	Muridae	Rodentia	Mouse	R		1	N	Juv	F	2011-10-11	46.813065	23.225480	570	edge	forest	natural	yes
134	Apodemus sylvaticus	Muridae	Rodentia	Mouse	R		1	N		F	2010-12-25	46.820854	23.223327	625	grassland	grassland	rural	no
135	Apodemus sylvaticus	Muridae	Rodentia	Mouse	R		1	N		F	2010-12-25	46.820854	23.223327	625	grassland	grassland	rural	no
136	Apodemus sylvaticus	Muridae	Rodentia	Mouse	U	POZ	2	N	Ad		2011-05-29	46.6248	25.1125	852	forest	conifer forest	natural	no
137	Apodemus sylvaticus	Muridae	Rodentia	Mouse	R		3	N	Ad		2011-06-14	44.0528	27.4128	136	edge	grassland	rural	yes
138	Apodemus sylvaticus	Muridae	Rodentia	Mouse	R		3	N	Ad		2011-04-15	44.8761	28.6801	90	forest	forest	natural	no
139	Apodemus sylvaticus	Muridae	Rodentia	Mouse	U		2	N	Ad		2011-05-31	46.6093	25.098	646	forest	forest	natural	no
140	Apodemus sylvaticus	Muridae	Rodentia	Mouse	R		3	N			2011-10-23	44.680424	28.905400	1	grassland	grassland	natural	no
141	Apodemus sylvaticus	Muridae	Rodentia	Mouse	R		3	N			2011-10-23	44.680424	28.905400	1	grassland	grassland	natural	no
142	Apodemus sylvaticus	Muridae	Rodentia	Mouse	R		3	N			2011-10-23	44.680424	28.905400	1	grassland	grassland	natural	no
143	Apodemus sylvaticus	Muridae	Rodentia	Mouse	R		3	N			2011-10-23	44.680424	28.905400	1	grassland	grassland	natural	no
144	Apodemus sylvaticus	Muridae	Rodentia	Mouse	R		3	N			2011-10-24	44.680424	28.905400	1	grassland	grassland	natural	no
145	Apodemus sylvaticus	Muridae	Rodentia	Mouse	R		3	N			2011-10-24	44.680424	28.905400	1	grassland	grassland	natural	no
146	Apodemus sylvaticus	Muridae	Rodentia	Mouse	R		3	N			2011-10-24	44.680424	28.905400	1	grassland	grassland	natural	no
147	Apodemus sylvaticus	Muridae	Rodentia	Mouse	R		1	N			2011-09-25	46.825659	23.220291	647	edge	grassland	rural	no
148	Apodemus sylvaticus	Muridae	Rodentia	Mouse	R		1	N			2011-01-01	46.825659	23.220291	647	edge	grassland	rural	no
149	Apodemus sylvaticus	Muridae	Rodentia	Mouse	R		1	N			2010-10-23	46.826835	23.220940	640	grassland	grassland	rural	no
150	Apodemus sylvaticus	Muridae	Rodentia	Mouse	R		1	N			2010-10-23	46.826835	23.220940	640	grassland	grassland	rural	no
151	Apodemus sylvaticus	Muridae	Rodentia	Mouse	R		1	N			2010-09-23	46.8415	23.4908	530	edge	locality	rural	no
152	Apodemus uralensis	Muridae	Rodentia	Mouse	R		2	N	Ad		2011-04-13	46.4058	25.8094	721	grassland	grassland	natural	yes
153	Apodemus uralensis	Muridae	Rodentia	Mouse	U		2	N	Ad		2011-05-29	46.6248	25.1125	852	forest	conifer forest	natural	no
154	Apodemus uralensis	Muridae	Rodentia	Mouse	U		2	N	Ad		2011-05-29	46.6248	25.1125	852	forest	conifer forest	natural	no
155	Arvicola amphibius	Cricetidae	Rodentia	Vole	R		1	R	Ad		2010-07-22	46.746017	23.492888	366	edge	locality	rural	no
156	Crocidura leucodon	Soricidae	Soricomorpha	Shrew	R		1	R		F	2010-12-25	46.820854	23.223327	625	grassland	grassland	rural	no
157	Crocidura leucodon	Soricidae	Soricomorpha	Shrew	R		1	R		F	2010-12-25	46.820854	23.223327	625	grassland	grassland	rural	no
158	Crocidura leucodon	Soricidae	Soricomorpha	Shrew	R		1	R	Juv	M	2011-10-11	46.813065	23.225480	570	edge	forest	natural	yes
159	Crocidura leucodon	Soricidae	Soricomorpha	Shrew	U		2	R		M	2011-10-02	46.650476	25.008419	620	forest	forest	natural	no
160	Crocidura leucodon	Soricidae	Soricomorpha	Shrew	R		1	R		m	2010-10-27	46.826835	23.220940	640	grassland	grassland	rural	no
161	Crocidura leucodon	Soricidae	Soricomorpha	Shrew	U		2	N	Juv		2011-08-29	46.6037	25.0836	529	forest	forest	natural	no
162	Crocidura leucodon	Soricidae	Soricomorpha	Shrew	R		1	R	Juv		2011-09-24	46.825659	23.220291	647	edge	grassland	rural	no
163	Crocidura leucodon	Soricidae	Soricomorpha	Shrew	R		1	R			2011-10-12	46.812896	23.224983	583	forest	forest	natural	no
164	Crocidura leucodon	Soricidae	Soricomorpha	Shrew	R		1	R			2011-10-12	46.812896	23.224983	583	forest	forest	natural	no
165	Crocidura leucodon	Soricidae	Soricomorpha	Shrew	R		1	R			2011-09-24	46.825659	23.220291	647	edge	grassland	rural	no
166	Crocidura leucodon	Soricidae	Soricomorpha	Shrew	R		1	R			2011-09-25	46.825659	23.220291	647	edge	grassland	rural	no
167	Crocidura leucodon	Soricidae	Soricomorpha	Shrew	R		1	R			2010-10-28	46.826835	23.220940	640	grassland	grassland	rural	no
168	Crocidura leucodon	Soricidae	Soricomorpha	Shrew	R		1	R			2010-09-17	46.8415	23.4908	530	edge	locality	rural	no
169	Crocidura leucodon	Soricidae	Soricomorpha	Shrew	R		1	R			2010-09-11	46.8415	23.4908	530	edge	locality	rural	no
170	Crocidura leucodon	Soricidae	Soricomorpha	Shrew	R		1	R			2010-09-12	46.8415	23.4908	530	edge	locality	rural	no
171	Crocidura leucodon	Soricidae	Soricomorpha	Shrew	R		1	R			2010-10-04	46.8415	23.4908	530	edge	locality	rural	no
172	Crocidura leucodon	Soricidae	Soricomorpha	Shrew	R		1	R			2010-09-15	46.8415	23.4908	530	edge	locality	rural	no
173	Crocidura leucodon	Soricidae	Soricomorpha	Shrew	R		1	R			2010-09-15	46.8415	23.4908	530	edge	locality	rural	no
174	Crocidura suaveolens	Soricidae	Soricomorpha	Shrew	R		1	R		F	2011-10-03	46.825659	23.220291	625	grassland	grassland	rural	no
175	Crocidura suaveolens	Soricidae	Soricomorpha	Shrew	U		2	N		n	2011-10-02	46.650476	25.008419	620	forest	forest	natural	no
176	Crocidura suaveolens	Soricidae	Soricomorpha	Shrew	R		1	R	Juv		2011-08-16	46.7746	23.9706	337	edge	locality	rural	yes
177	Crocidura suaveolens	Soricidae	Soricomorpha	Shrew	R		1	R	Juv		2011-09-24	46.825659	23.220291	647	edge	grassland	rural	no
178	Crocidura suaveolens	Soricidae	Soricomorpha	Shrew	R		1	R	Juv		2011-09-17	46.825659	23.220291	625	grassland	grassland	rural	no
179	Crocidura suaveolens	Soricidae	Soricomorpha	Shrew	R		1	R	Juv		2011-09-19	46.825659	23.220291	625	grassland	grassland	rural	no
180	Crocidura suaveolens	Soricidae	Soricomorpha	Shrew	R		3	N			2011-10-23	44.680424	28.905400	1	grassland	grassland	natural	no
181	Crocidura suaveolens	Soricidae	Soricomorpha	Shrew	R		3	N			2011-10-24	44.680424	28.905400	1	grassland	grassland	natural	no
182	Crocidura suaveolens	Soricidae	Soricomorpha	Shrew	R		3	N			2011-10-24	44.680424	28.905400	1	grassland	grassland	natural	no
183	Crocidura suaveolens	Soricidae	Soricomorpha	Shrew	R		3	N			2011-10-24	44.680424	28.905400	1	grassland	grassland	natural	no
184	Crocidura suaveolens	Soricidae	Soricomorpha	Shrew	R		3	N			2011-10-24	44.680424	28.905400	1	grassland	grassland	natural	no
185	Crocidura suaveolens	Soricidae	Soricomorpha	Shrew	R		3	N			2011-10-26	44.680424	28.905400	1	grassland	grassland	natural	no
186	Crocidura suaveolens	Soricidae	Soricomorpha	Shrew	R		3	N			2011-10-21	44.875827	28.675276	108	forest	forest	natural	no
187	Crocidura suaveolens	Soricidae	Soricomorpha	Shrew	R		3	N			2011-10-21	44.875827	28.675276	108	forest	forest	natural	no
188	Crocidura suaveolens	Soricidae	Soricomorpha	Shrew	R		3	N			2011-10-21	44.875827	28.675276	108	forest	forest	natural	no
189	Crocidura suaveolens	Soricidae	Soricomorpha	Shrew	R		3	N			2011-10-21	44.875827	28.675276	108	forest	forest	natural	no
190	Crocidura suaveolens	Soricidae	Soricomorpha	Shrew	R		3	N			2011-10-21	44.875827	28.675276	108	forest	forest	natural	no
191	Crocidura suaveolens	Soricidae	Soricomorpha	Shrew	R		1	R			2011-09-27	46.6747	23.4537	524	edge	grassland	rural	yes
192	Crocidura suaveolens	Soricidae	Soricomorpha	Shrew	R		1	R			2011-10-12	46.812896	23.224983	583	forest	forest	natural	no
193	Crocidura suaveolens	Soricidae	Soricomorpha	Shrew	R		1	R			2011-10-12	46.812896	23.224983	583	forest	forest	natural	no
194	Crocidura suaveolens	Soricidae	Soricomorpha	Shrew	R		1	R			2010-12-25	46.820854	23.223327	625	grassland	grassland	rural	no
195	Crocidura suaveolens	Soricidae	Soricomorpha	Shrew	R		1	R			2010-12-25	46.820854	23.223327	625	grassland	grassland	rural	no
196	Crocidura suaveolens	Soricidae	Soricomorpha	Shrew	R		1	R			2010-12-25	46.820854	23.223327	625	grassland	grassland	rural	no
197	Crocidura suaveolens	Soricidae	Soricomorpha	Shrew	R		1	R			2010-12-25	46.820854	23.223327	625	grassland	grassland	rural	no
198	Crocidura suaveolens	Soricidae	Soricomorpha	Shrew	R		1	R			2011-09-24	46.825659	23.220291	647	edge	grassland	rural	no
199	Crocidura suaveolens	Soricidae	Soricomorpha	Shrew	R		1	R			2011-09-24	46.825659	23.220291	647	edge	grassland	rural	no
200	Crocidura suaveolens	Soricidae	Soricomorpha	Shrew	R		1	R			2011-09-25	46.825659	23.220291	647	edge	grassland	rural	no
201	Crocidura suaveolens	Soricidae	Soricomorpha	Shrew	R		1	R			2011-09-25	46.825659	23.220291	625	grassland	grassland	rural	no
202	Crocidura suaveolens	Soricidae	Soricomorpha	Shrew	R		1	R			2011-10-04	46.825659	23.220291	625	grassland	grassland	rural	no
203	Crocidura suaveolens	Soricidae	Soricomorpha	Shrew	R		1	R			2011-10-10	46.825659	23.220291	625	grassland	grassland	rural	no
204	Crocidura suaveolens	Soricidae	Soricomorpha	Shrew	R		1	R			2010-10-22	46.826835	23.220940	640	grassland	grassland	rural	no
205	Crocidura suaveolens	Soricidae	Soricomorpha	Shrew	R		1	R			2010-10-26	46.826835	23.220940	640	grassland	grassland	rural	no
206	Crocidura suaveolens	Soricidae	Soricomorpha	Shrew	R		1	R			2010-10-30	46.826835	23.220940	640	grassland	grassland	rural	no
207	Crocidura suaveolens	Soricidae	Soricomorpha	Shrew	R		1	R			2010-10-05	46.8415	23.4908	530	edge	locality	rural	no
208	Crocidura suaveolens	Soricidae	Soricomorpha	Shrew	R		1	R			2010-09-18	46.8415	23.4908	530	edge	locality	rural	no
209	Crocidura suaveolens	Soricidae	Soricomorpha	Shrew	R		1	R			2010-09-15	46.8415	23.4908	530	edge	locality	rural	no
210	Crocidura suaveolens	Soricidae	Soricomorpha	Shrew	R		1	R			2010-09-17	46.8415	23.4908	530	edge	locality	rural	no
211	Crocidura suaveolens	Soricidae	Soricomorpha	Shrew	R		1	R			2010-10-02	46.8415	23.4908	530	edge	locality	rural	no
212	Crocidura suaveolens	Soricidae	Soricomorpha	Shrew	R		1	R			2010-09-29	46.8415	23.4908	530	edge	locality	rural	no
213	Crocidura suaveolens	Soricidae	Soricomorpha	Shrew	R		1	R			2010-09-02	46.8415	23.4908	530	edge	locality	rural	no
214	Crocidura suaveolens	Soricidae	Soricomorpha	Shrew	R		1	R			2010-09-15	46.8415	23.4908	530	edge	locality	rural	no
215	Micromys minutus	Muridae	Rodentia	Mouse	R		1	R		F	2010-10-28	46.825659	23.220291	647	edge	grassland	rural	no
216	Micromys minutus	Muridae	Rodentia	Mouse	R		1	R		m	2010-12-25	46.820854	23.223327	625	grassland	grassland	rural	no
217	Micromys minutus	Muridae	Rodentia	Mouse	R		1	R		m	2010-10-27	46.826835	23.220940	640	grassland	grassland	rural	no
218	Micromys minutus	Muridae	Rodentia	Mouse	U		3	R	Juv		2011-07-25	44.8985	29.5916	1	edge	locality	rural	yes
219	Micromys minutus	Muridae	Rodentia	Mouse	R	POZ	1	R			2011-04-22	46.8415	23.4908	530	forest	forest	rural	no
220	Micromys minutus	Muridae	Rodentia	Mouse	R		3	N			2011-10-23	44.680424	28.905400	1	grassland	grassland	natural	no
221	Micromys minutus	Muridae	Rodentia	Mouse	R		3	N			2011-10-23	44.680424	28.905400	1	grassland	grassland	natural	no
222	Micromys minutus	Muridae	Rodentia	Mouse	R		3	N			2011-10-24	44.680424	28.905400	1	grassland	grassland	natural	no
223	Micromys minutus	Muridae	Rodentia	Mouse	R		1	R			2010-10-30	46.826835	23.220940	640	grassland	grassland	rural	no
224	Microtus arvalis	Cricetidae	Rodentia	Vole	U		2	R		F	2011-10-02	46.650476	25.008419	620	forest	forest	natural	no
225	Microtus arvalis	Cricetidae	Rodentia	Vole	U		2	R	Ad	M	2011-06-01	46.5859	25.0856	483	arable	locality	rural	no
226	Microtus arvalis	Cricetidae	Rodentia	Vole	R		1	R		m	2010-12-21	46.825659	23.220291	647	edge	grassland	rural	no
227	Microtus arvalis	Cricetidae	Rodentia	Vole	U	POZ	2	R	Ad		2011-05-05	46.574958	25.042427	488	forest	forest	natural	no
228	Microtus arvalis	Cricetidae	Rodentia	Vole	U	POZ	2	R	Ad		2011-05-05	46.574958	25.042427	488	forest	forest	natural	no
229	Microtus arvalis	Cricetidae	Rodentia	Vole	R		3	R	Ad		2011-03-11	44.8058	28.8976	5	edge	locality	rural	yes
230	Microtus arvalis	Cricetidae	Rodentia	Vole	R		1	R	Ad		2011-04-03	46.825659	23.220291	647	edge	grassland	rural	no
231	Microtus arvalis	Cricetidae	Rodentia	Vole	U		2	R	Juv		2011-06-01	46.5859	25.0856	483	arable	locality	rural	no
232	Microtus arvalis	Cricetidae	Rodentia	Vole	U		2	R	Juv		2011-08-28	46.5859	25.0856	483	arable	locality	rural	no
233	Microtus arvalis	Cricetidae	Rodentia	Vole	U		2	R	Juv		2011-08-28	46.5859	25.0856	483	arable	locality	rural	no
234	Microtus arvalis	Cricetidae	Rodentia	Vole	U		2	R	Juv		2011-08-28	46.5859	25.0856	483	arable	locality	rural	no
235	Microtus arvalis	Cricetidae	Rodentia	Vole	R		1	R	Juv		2011-09-15	46.751	23.4191	394	edge	locality	rural	yes
236	Microtus arvalis	Cricetidae	Rodentia	Vole	R		3	R			2011-10-23	44.680424	28.905400	1	grassland	grassland	natural	no
237	Microtus arvalis	Cricetidae	Rodentia	Vole	R		3	R			2011-10-23	44.680424	28.905400	1	grassland	grassland	natural	no
238	Microtus arvalis	Cricetidae	Rodentia	Vole	R		3	R			2011-10-23	44.680424	28.905400	1	grassland	grassland	natural	no
239	Microtus arvalis	Cricetidae	Rodentia	Vole	R		3	R			2011-10-23	44.680424	28.905400	1	grassland	grassland	natural	no
240	Microtus arvalis	Cricetidae	Rodentia	Vole	R		3	R			2011-10-23	44.680424	28.905400	1	grassland	grassland	natural	no
241	Microtus arvalis	Cricetidae	Rodentia	Vole	R		3	R			2011-10-23	44.680424	28.905400	1	grassland	grassland	natural	no
242	Microtus arvalis	Cricetidae	Rodentia	Vole	R		3	R			2011-10-23	44.680424	28.905400	1	grassland	grassland	natural	no
243	Microtus arvalis	Cricetidae	Rodentia	Vole	R		3	R			2011-10-24	44.680424	28.905400	1	grassland	grassland	natural	no
244	Microtus arvalis	Cricetidae	Rodentia	Vole	R		3	R			2011-10-24	44.680424	28.905400	1	grassland	grassland	natural	no
245	Microtus arvalis	Cricetidae	Rodentia	Vole	R		3	R			2011-10-24	44.680424	28.905400	1	grassland	grassland	natural	no
246	Microtus arvalis	Cricetidae	Rodentia	Vole	R		3	R			2011-10-24	44.680424	28.905400	1	grassland	grassland	natural	no
247	Microtus arvalis	Cricetidae	Rodentia	Vole	R		3	R			2011-10-24	44.680424	28.905400	1	grassland	grassland	natural	no
248	Microtus arvalis	Cricetidae	Rodentia	Vole	R		3	R			2011-10-24	44.680424	28.905400	1	grassland	grassland	natural	no
249	Microtus arvalis	Cricetidae	Rodentia	Vole	R		3	R			2011-10-24	44.680424	28.905400	1	grassland	grassland	natural	no
250	Microtus arvalis	Cricetidae	Rodentia	Vole	R		3	R			2011-10-24	44.680424	28.905400	1	grassland	grassland	natural	no
251	Microtus arvalis	Cricetidae	Rodentia	Vole	R		3	R			2011-10-24	44.680424	28.905400	1	grassland	grassland	natural	no
252	Microtus arvalis	Cricetidae	Rodentia	Vole	R		3	R			2011-10-24	44.680424	28.905400	1	grassland	grassland	natural	no
253	Microtus arvalis	Cricetidae	Rodentia	Vole	R		3	R			2011-10-24	44.680424	28.905400	1	grassland	grassland	natural	no
254	Microtus arvalis	Cricetidae	Rodentia	Vole	R		3	R			2011-10-24	44.680424	28.905400	1	grassland	grassland	natural	no
255	Microtus arvalis	Cricetidae	Rodentia	Vole	R		3	R			2011-10-24	44.680424	28.905400	1	grassland	grassland	natural	no
256	Microtus arvalis	Cricetidae	Rodentia	Vole	R		3	R			2011-10-24	44.680424	28.905400	1	grassland	grassland	natural	no
257	Microtus arvalis	Cricetidae	Rodentia	Vole	R		3	R			2011-10-24	44.680424	28.905400	1	grassland	grassland	natural	no
258	Microtus arvalis	Cricetidae	Rodentia	Vole	R		3	R			2011-10-24	44.680424	28.905400	1	grassland	grassland	natural	no
259	Microtus arvalis	Cricetidae	Rodentia	Vole	R		3	R			2011-10-24	44.680424	28.905400	1	grassland	grassland	natural	no
260	Microtus arvalis	Cricetidae	Rodentia	Vole	R		3	R			2011-10-26	44.680424	28.905400	1	grassland	grassland	natural	no
261	Microtus arvalis	Cricetidae	Rodentia	Vole	R		3	R			2011-10-26	44.680424	28.905400	1	grassland	grassland	natural	no
262	Microtus arvalis	Cricetidae	Rodentia	Vole	R		3	R			2011-10-26	44.680424	28.905400	1	grassland	grassland	natural	no
263	Microtus arvalis	Cricetidae	Rodentia	Vole	R		3	R			2011-10-26	44.680424	28.905400	1	grassland	grassland	natural	no
264	Microtus arvalis	Cricetidae	Rodentia	Vole	R		3	R			2011-10-26	44.680424	28.905400	1	grassland	grassland	natural	no
265	Microtus arvalis	Cricetidae	Rodentia	Vole	R		3	R			2011-10-26	44.680424	28.905400	1	grassland	grassland	natural	no
266	Microtus arvalis	Cricetidae	Rodentia	Vole	R		3	R			2011-10-26	44.680424	28.905400	1	grassland	grassland	natural	no
267	Microtus arvalis	Cricetidae	Rodentia	Vole	R		3	R			2011-10-26	44.680424	28.905400	1	grassland	grassland	natural	no
268	Microtus arvalis	Cricetidae	Rodentia	Vole	R		3	R			2011-10-26	44.680424	28.905400	1	grassland	grassland	natural	no
269	Microtus arvalis	Cricetidae	Rodentia	Vole	R		3	R			2011-10-26	44.696263	28.939449	1	edge	grassland	rural	no
270	Microtus arvalis	Cricetidae	Rodentia	Vole	R		1	R			2010-10-22	46.826835	23.220940	640	grassland	grassland	rural	no
271	Microtus subterraneus	Cricetidae	Rodentia	Vole	R		1	R	Juv	F	2011-10-11	46.813065	23.225480	570	edge	forest	natural	yes
272	Microtus subterraneus	Cricetidae	Rodentia	Vole	R		1	R		F	2010-10-28	46.825659	23.220291	647	edge	grassland	rural	no
273	Microtus subterraneus	Cricetidae	Rodentia	Vole	R		1	R		F	2010-10-28	46.826835	23.220940	640	grassland	grassland	rural	no
274	Microtus subterraneus	Cricetidae	Rodentia	Vole	R		1	R	Juv	M	2011-10-11	46.813065	23.225480	570	edge	forest	natural	yes
275	Microtus subterraneus	Cricetidae	Rodentia	Vole	R		1	R	Juv	M	2011-10-11	46.813065	23.225480	570	edge	forest	natural	yes
276	Microtus subterraneus	Cricetidae	Rodentia	Vole	R		1	R	Juv	M	2011-10-11	46.813065	23.225480	570	edge	forest	natural	yes
277	Microtus subterraneus	Cricetidae	Rodentia	Vole	R		1	R		m	2010-12-25	46.820854	23.223327	625	grassland	grassland	rural	no
278	Microtus subterraneus	Cricetidae	Rodentia	Vole	R		1	R		m	2010-12-25	46.820854	23.223327	625	grassland	grassland	rural	no
279	Microtus subterraneus	Cricetidae	Rodentia	Vole	R		1	R		m	2010-10-27	46.826835	23.220940	640	grassland	grassland	rural	no
280	Microtus subterraneus	Cricetidae	Rodentia	Vole	U	POZ	2	R	Ad		2011-05-05	46.574958	25.042427	488	forest	forest	natural	no
281	Microtus subterraneus	Cricetidae	Rodentia	Vole	R		2	R	Ad		2011-06-03	46.5885	25.8003	765	edge	locality	rural	no
282	Microtus subterraneus	Cricetidae	Rodentia	Vole	U		2	R	Ad		2011-05-29	46.6248	25.1125	852	forest	conifer forest	natural	no
283	Microtus subterraneus	Cricetidae	Rodentia	Vole	U		2	R	Ad		2011-05-29	46.6248	25.1125	852	forest	conifer forest	natural	no
284	Microtus subterraneus	Cricetidae	Rodentia	Vole	U		2	R	Juv		2011-08-28	46.5859	25.0856	483	arable	locality	rural	no
285	Microtus subterraneus	Cricetidae	Rodentia	Vole	R		1	R	Juv		2011-09-24	46.825659	23.220291	647	edge	grassland	rural	no
286	Microtus subterraneus	Cricetidae	Rodentia	Vole	R		1	R	Juv		2011-09-24	46.825659	23.220291	647	edge	grassland	rural	no
287	Microtus subterraneus	Cricetidae	Rodentia	Vole	R		1	R	Juv		2011-09-24	46.825659	23.220291	647	edge	grassland	rural	no
288	Microtus subterraneus	Cricetidae	Rodentia	Vole	R		1	R	Juv		2011-09-24	46.825659	23.220291	647	edge	grassland	rural	no
289	Microtus subterraneus	Cricetidae	Rodentia	Vole	R		1	R	Juv		2011-09-24	46.825659	23.220291	647	edge	grassland	rural	no
290	Microtus subterraneus	Cricetidae	Rodentia	Vole	R		1	R	Juv		2011-09-24	46.825659	23.220291	647	edge	grassland	rural	no
291	Microtus subterraneus	Cricetidae	Rodentia	Vole	R		1	R	Juv		2011-09-24	46.825659	23.220291	647	edge	grassland	rural	no
292	Microtus subterraneus	Cricetidae	Rodentia	Vole	R		1	R	Juv		2011-09-25	46.825659	23.220291	647	edge	grassland	rural	no
293	Microtus subterraneus	Cricetidae	Rodentia	Vole	R		1	R	Juv		2011-09-25	46.825659	23.220291	647	edge	grassland	rural	no
294	Microtus subterraneus	Cricetidae	Rodentia	Vole	R		1	R	Juv		2011-09-25	46.825659	23.220291	647	edge	grassland	rural	no
295	Microtus subterraneus	Cricetidae	Rodentia	Vole	R		1	R	Juv		2011-09-25	46.825659	23.220291	647	edge	grassland	rural	no
296	Microtus subterraneus	Cricetidae	Rodentia	Vole	R		1	R	Juv		2011-09-25	46.825659	23.220291	647	edge	grassland	rural	no
297	Microtus subterraneus	Cricetidae	Rodentia	Vole	R	POZ	1	R			2011-10-12	46.812896	23.224983	583	forest	forest	natural	no
298	Microtus subterraneus	Cricetidae	Rodentia	Vole	R		1	R			2011-10-12	46.812896	23.224983	583	forest	forest	natural	no
299	Microtus subterraneus	Cricetidae	Rodentia	Vole	R		1	R			2011-10-12	46.812896	23.224983	583	forest	forest	natural	no
300	Microtus subterraneus	Cricetidae	Rodentia	Vole	R		1	R			2011-10-12	46.812896	23.224983	583	forest	forest	natural	no
301	Microtus subterraneus	Cricetidae	Rodentia	Vole	R		1	R			2011-10-12	46.812896	23.224983	583	forest	forest	natural	no
302	Microtus subterraneus	Cricetidae	Rodentia	Vole	R		1	R			2011-10-12	46.812896	23.224983	583	forest	forest	natural	no
303	Microtus subterraneus	Cricetidae	Rodentia	Vole	R		1	R			2011-09-24	46.825659	23.220291	647	edge	grassland	rural	no
304	Microtus subterraneus	Cricetidae	Rodentia	Vole	R		1	R			2011-09-24	46.825659	23.220291	647	edge	grassland	rural	no
305	Microtus subterraneus	Cricetidae	Rodentia	Vole	R		1	R			2011-09-24	46.825659	23.220291	647	edge	grassland	rural	no
306	Microtus subterraneus	Cricetidae	Rodentia	Vole	R		1	R			2011-09-24	46.825659	23.220291	647	edge	grassland	rural	no
307	Microtus subterraneus	Cricetidae	Rodentia	Vole	R		1	R			2011-09-24	46.825659	23.220291	647	edge	grassland	rural	no
308	Microtus subterraneus	Cricetidae	Rodentia	Vole	R		1	R			2011-09-25	46.825659	23.220291	647	edge	grassland	rural	no
309	Microtus subterraneus	Cricetidae	Rodentia	Vole	R		1	R			2011-09-25	46.825659	23.220291	647	edge	grassland	rural	no
310	Microtus subterraneus	Cricetidae	Rodentia	Vole	R		1	R			2011-09-25	46.825659	23.220291	647	edge	grassland	rural	no
311	Microtus subterraneus	Cricetidae	Rodentia	Vole	R		1	R			2011-09-25	46.825659	23.220291	647	edge	grassland	rural	no
312	Microtus subterraneus	Cricetidae	Rodentia	Vole	R		1	R			2010-10-19	46.826835	23.220940	640	grassland	grassland	rural	no
313	Microtus subterraneus	Cricetidae	Rodentia	Vole	R		1	R			2010-10-23	46.826835	23.220940	640	grassland	grassland	rural	no
314	Microtus subterraneus	Cricetidae	Rodentia	Vole	R		1	R			2010-10-26	46.826835	23.220940	640	grassland	grassland	rural	no
315	Microtus subterraneus	Cricetidae	Rodentia	Vole	R		1	R			2010-10-26	46.826835	23.220940	640	grassland	grassland	rural	no
316	Microtus subterraneus	Cricetidae	Rodentia	Vole	R		1	R			2010-10-27	46.826835	23.220940	640	grassland	grassland	rural	no
317	Mus musculus	Muridae	Rodentia	Mouse	R		1	U	Juv	F	2011-09-05	46.825659	23.220291	647	edge	grassland	rural	no
318	Mus musculus	Muridae	Rodentia	Mouse	R		1	U	Juv	F	2011-09-05	46.825659	23.220291	647	edge	grassland	rural	no
319	Mus musculus	Muridae	Rodentia	Mouse	R		1	U		F	2011-09-25	46.825659	23.220291	647	edge	grassland	rural	no
320	Mus musculus	Muridae	Rodentia	Mouse	R		1	U		F	2011-09-25	46.825659	23.220291	647	edge	grassland	rural	no
321	Mus musculus	Muridae	Rodentia	Mouse	R		1	U		F	2011-09-27	46.825659	23.220291	647	edge	grassland	rural	no
322	Mus musculus	Muridae	Rodentia	Mouse	R		1	U		F	2011-10-03	46.825659	23.220291	625	grassland	grassland	rural	no
323	Mus musculus	Muridae	Rodentia	Mouse	R		1	U		F	2011-10-04	46.825659	23.220291	625	grassland	grassland	rural	no
324	Mus musculus	Muridae	Rodentia	Mouse	R		1	U		F	2011-10-09	46.825659	23.220291	625	grassland	grassland	rural	no
325	Mus musculus	Muridae	Rodentia	Mouse	R		1	U	Juv	M	2011-09-06	46.825659	23.220291	647	edge	grassland	rural	no
326	Mus musculus	Muridae	Rodentia	Mouse	R		1	U	Juv	M	2011-09-12	46.825659	23.220291	647	edge	grassland	rural	no
327	Mus musculus	Muridae	Rodentia	Mouse	R		1	U		M	2011-09-25	46.825659	23.220291	647	edge	grassland	rural	no
328	Mus musculus	Muridae	Rodentia	Mouse	R		1	U		M	2011-10-04	46.825659	23.220291	625	grassland	grassland	rural	no
329	Mus musculus	Muridae	Rodentia	Mouse	R		1	U		M	2011-10-09	46.825659	23.220291	625	grassland	grassland	rural	no
330	Mus musculus	Muridae	Rodentia	Mouse	R		3	U	Ad		2011-01-22	45.0215	28.9438	10	edge	locality	rural	no
331	Mus musculus	Muridae	Rodentia	Mouse	R		3	U	Ad		2011-01-22	45.0215	28.9438	10	edge	locality	rural	no
332	Mus musculus	Muridae	Rodentia	Mouse	R		2	U	Ad		2011-05-29	46.5529	24.8601	398	edge	grassland	rural	yes
333	Mus musculus	Muridae	Rodentia	Mouse	R		2	U	Ad		2011-04-14	46.5885	25.8003	765	edge	locality	rural	no
334	Mus musculus	Muridae	Rodentia	Mouse	R		2	U	Ad		2011-04-17	46.5885	25.8003	765	edge	locality	rural	no
335	Mus musculus	Muridae	Rodentia	Mouse	R		2	U	Ad		2011-06-03	46.5885	25.8003	765	edge	locality	rural	no
336	Mus musculus	Muridae	Rodentia	Mouse	Unknown		1	U	Ad		2011-04-24	46.6927	22.3377	209	edge	locality	rural	yes
337	Mus musculus	Muridae	Rodentia	Mouse	R		1	U	Juv		2011-08-24	46.825659	23.220291	647	edge	grassland	rural	no
338	Mus musculus	Muridae	Rodentia	Mouse	R		1	U	Juv		2011-08-25	46.825659	23.220291	647	edge	grassland	rural	no
339	Mus musculus	Muridae	Rodentia	Mouse	R		1	U	Juv		2011-09-05	46.825659	23.220291	647	edge	grassland	rural	no
340	Mus musculus	Muridae	Rodentia	Mouse	R		1	U	Juv		2011-09-14	46.825659	23.220291	647	edge	grassland	rural	no
341	Mus musculus	Muridae	Rodentia	Mouse	R		1	U	Juv		2011-09-15	46.825659	23.220291	647	edge	grassland	rural	no
342	Mus musculus	Muridae	Rodentia	Mouse	R		1	U	Juv		2011-09-15	46.825659	23.220291	647	edge	grassland	rural	no
343	Mus musculus	Muridae	Rodentia	Mouse	R		1	U	Juv		2011-09-15	46.825659	23.220291	647	edge	grassland	rural	no
344	Mus musculus	Muridae	Rodentia	Mouse	R		1	U	Juv		2011-09-17	46.825659	23.220291	625	grassland	grassland	rural	no
345	Mus musculus	Muridae	Rodentia	Mouse	R		1	U	Juv		2011-09-19	46.825659	23.220291	625	grassland	grassland	rural	no
346	Mus musculus	Muridae	Rodentia	Mouse	R		1	U	Juv		2011-09-19	46.825659	23.220291	625	grassland	grassland	rural	no
347	Mus musculus	Muridae	Rodentia	Mouse	R		1	U	Juv		2011-09-19	46.825659	23.220291	625	grassland	grassland	rural	no
348	Mus musculus	Muridae	Rodentia	Mouse	R		1	U	Juv		2011-09-22	46.825659	23.220291	625	grassland	grassland	rural	no
349	Mus musculus	Muridae	Rodentia	Mouse	R	POZ	1	U			2010-09-18	46.8415	23.4908	530	edge	locality	rural	no
350	Mus musculus	Muridae	Rodentia	Mouse	R	POZ	1	U			2010-09-21	46.8415	23.4908	530	edge	locality	rural	no
351	Mus musculus	Muridae	Rodentia	Mouse	R	POZ	1	U			2010-10-15	46.8415	23.4908	530	edge	locality	rural	no
352	Mus musculus	Muridae	Rodentia	Mouse	Unknown		2	U			2011-03-20	46.2779	23.6469	321	edge	grassland	rural	yes
353	Mus musculus	Muridae	Rodentia	Mouse	R		1	U			2011-09-25	46.825659	23.220291	647	edge	grassland	rural	no
354	Mus musculus	Muridae	Rodentia	Mouse	R		1	U			2011-09-25	46.825659	23.220291	647	edge	grassland	rural	no
355	Mus musculus	Muridae	Rodentia	Mouse	R		1	U			2011-09-25	46.825659	23.220291	647	edge	grassland	rural	no
356	Mus musculus	Muridae	Rodentia	Mouse	R		1	U			2011-09-25	46.825659	23.220291	647	edge	grassland	rural	no
357	Mus musculus	Muridae	Rodentia	Mouse	R		1	U			2011-09-20	46.825659	23.220291	625	grassland	grassland	rural	no
358	Mus musculus	Muridae	Rodentia	Mouse	R		1	U			2011-09-25	46.825659	23.220291	625	grassland	grassland	rural	no
359	Mus musculus	Muridae	Rodentia	Mouse	R		1	U			2011-10-04	46.825659	23.220291	625	grassland	grassland	rural	no
360	Mus musculus	Muridae	Rodentia	Mouse	R		1	U			2011-10-14	46.825659	23.220291	625	grassland	grassland	rural	no
361	Mus musculus	Muridae	Rodentia	Mouse	R		1	U			2011-10-14	46.825659	23.220291	625	grassland	grassland	rural	no
362	Mus musculus	Muridae	Rodentia	Mouse	R		1	U			2011-10-14	46.825659	23.220291	625	grassland	grassland	rural	no
363	Mus musculus	Muridae	Rodentia	Mouse	R		1	U			2011-10-10	46.8415	23.4908	530	edge	locality	rural	no
364	Mus musculus	Muridae	Rodentia	Mouse	R		1	U			2011-11-01	46.8415	23.4908	530	forest	locality	rural	no
365	Mus musculus	Muridae	Rodentia	Mouse	R		1	U			2010-10-25	46.8415	23.4908	530	edge	locality	rural	no
366	Mus musculus	Muridae	Rodentia	Mouse	R		1	U			2010-10-25	46.8415	23.4908	530	edge	locality	rural	no
367	Mus musculus	Muridae	Rodentia	Mouse	R		1	U			2010-10-25	46.8415	23.4908	530	edge	locality	rural	no
368	Mus musculus	Muridae	Rodentia	Mouse	R		1	U			2010-10-03	46.8415	23.4908	530	edge	locality	rural	no
369	Mus musculus	Muridae	Rodentia	Mouse	R		1	U			2010-09-12	46.8415	23.4908	530	edge	locality	rural	no
370	Mus spicilegus	Muridae	Rodentia	Mouse	R		3	N	Ad	F	2011-04-15	44.501	28.4301	59	grassland	grassland	natural	no
371	Mus spicilegus	Muridae	Rodentia	Mouse	U		3	N	Juv		2011-07-25	44.8985	29.5916	1	edge	locality	rural	yes
372	Myodes glareolus	Cricetidae	Rodentia	Vole	U		2	N	Juv	F	2011-08-30	46.6248	25.1125	852	forest	conifer forest	natural	no
373	Myodes glareolus	Cricetidae	Rodentia	Vole	U		2	N	Juv	F	2011-10-02	46.650476	25.008419	620	forest	forest	natural	no
374	Myodes glareolus	Cricetidae	Rodentia	Vole	U		2	N	Juv	F	2011-10-02	46.650476	25.008419	620	forest	forest	natural	no
375	Myodes glareolus	Cricetidae	Rodentia	Vole	U	POZ	2	N		F	2011-10-02	46.650476	25.008419	620	forest	forest	natural	no
376	Myodes glareolus	Cricetidae	Rodentia	Vole	U	POZ	2	N		F	2011-10-02	46.650476	25.008419	620	forest	forest	natural	no
377	Myodes glareolus	Cricetidae	Rodentia	Vole	U	POZ	2	N		F	2011-10-02	46.650476	25.008419	620	forest	forest	natural	no
378	Myodes glareolus	Cricetidae	Rodentia	Vole	U		2	N		F	2011-10-02	46.650476	25.008419	620	forest	forest	natural	no
379	Myodes glareolus	Cricetidae	Rodentia	Vole	U	POZ	2	N	Juv	M	2011-08-30	46.6248	25.1125	852	forest	conifer forest	natural	no
380	Myodes glareolus	Cricetidae	Rodentia	Vole	U	POZ	2	N	Juv	M	2011-08-30	46.6248	25.1125	852	forest	conifer forest	natural	no
381	Myodes glareolus	Cricetidae	Rodentia	Vole	U		2	N	Juv	M	2011-08-31	46.606	25.0942	579	forest	forest	natural	no
382	Myodes glareolus	Cricetidae	Rodentia	Vole	U		2	N	Juv	M	2011-08-31	46.606	25.0942	579	forest	forest	natural	no
383	Myodes glareolus	Cricetidae	Rodentia	Vole	U		2	N	Juv	M	2011-08-30	46.6248	25.1125	852	forest	conifer forest	natural	no
384	Myodes glareolus	Cricetidae	Rodentia	Vole	U		2	N	Juv	M	2011-08-30	46.6248	25.1125	852	forest	conifer forest	natural	no
385	Myodes glareolus	Cricetidae	Rodentia	Vole	U		2	N	Ad		2011-05-31	46.6093	25.098	646	forest	forest	natural	no
386	Myodes glareolus	Cricetidae	Rodentia	Vole	U		2	N	Ad		2011-05-29	46.6248	25.1125	852	forest	conifer forest	natural	no
387	Myodes glareolus	Cricetidae	Rodentia	Vole	U	POZ	2	N	Juv		2011-10-01	46.6248	25.1125	852	forest	conifer forest	natural	no
388	Myodes glareolus	Cricetidae	Rodentia	Vole	U	POZ	2	N	Juv		2011-10-01	46.6248	25.1125	852	forest	conifer forest	natural	no
389	Myodes glareolus	Cricetidae	Rodentia	Vole	U	POZ	2	N	Juv		2011-10-01	46.6248	25.1125	852	forest	conifer forest	natural	no
390	Myodes glareolus	Cricetidae	Rodentia	Vole	U		2	N	Juv		2011-10-01	46.6248	25.1125	852	forest	conifer forest	natural	no
391	Myodes glareolus	Cricetidae	Rodentia	Vole	U		2	N	Juv		2011-10-01	46.6248	25.1125	852	forest	conifer forest	natural	no
392	Myodes glareolus	Cricetidae	Rodentia	Vole	U		2	N	Juv		2011-10-01	46.6248	25.1125	852	forest	conifer forest	natural	no
393	Myodes glareolus	Cricetidae	Rodentia	Vole	U		2	N	Juv		2011-10-01	46.6248	25.1125	852	forest	conifer forest	natural	no
394	Myodes glareolus	Cricetidae	Rodentia	Vole	U	POZ	2	N	Suba		2011-10-01	46.6248	25.1125	852	forest	conifer forest	natural	no
395	Myodes glareolus	Cricetidae	Rodentia	Vole	U	POZ	2	N			2011-10-01	46.6248	25.1125	852	forest	conifer forest	natural	no
396	Myodes glareolus	Cricetidae	Rodentia	Vole	U	POZ	2	N			2011-10-01	46.6248	25.1125	852	forest	conifer forest	natural	no
397	Myodes glareolus	Cricetidae	Rodentia	Vole	R		1	N			2011-10-12	46.812896	23.224983	583	forest	forest	natural	no
398	Myodes glareolus	Cricetidae	Rodentia	Vole	R		1	N			2011-10-12	46.812896	23.224983	583	forest	forest	natural	no
399	Myodes glareolus	Cricetidae	Rodentia	Vole	R		1	N			2011-10-12	46.812896	23.224983	583	forest	forest	natural	no
400	Myodes glareolus	Cricetidae	Rodentia	Vole	R		1	N			2011-10-12	46.812896	23.224983	583	forest	forest	natural	no
401	Myodes glareolus	Cricetidae	Rodentia	Vole	R		1	N			2011-10-12	46.812896	23.224983	583	forest	forest	natural	no
402	Myodes glareolus	Cricetidae	Rodentia	Vole	R		1	N			2011-10-12	46.812896	23.224983	583	forest	forest	natural	no
403	Neomys anomalus	Soricidae	Soricomorpha	Shrew	R		3	N			2011-10-23	44.680424	28.905400	1	grassland	grassland	natural	no
404	Ondatra zibethicus	Cricetidae	Rodentia	Muskrat	R		3	R			2011-03-01	45.1765	29.1136	2	urban	locality	urban	yes
405	Ondatra zibethicus	Cricetidae	Rodentia	Muskrat	Unknown		1	R			2012-03-03	45.834770	25.566354	488	wetland	grassland	natural	yes
406	Ondatra zibethicus	Cricetidae	Rodentia	Muskrat	Unknown		1	R			2012-03-03	45.834770	25.566354	488	wetland	grassland	natural	yes
407	Rattus norvegicus	Muridae	Rodentia	Rat	R		2	U	Ad	M	2011-03-20	47.1485	23.8904	248	urban	urban	urban	yes
408	Rattus norvegicus	Muridae	Rodentia	Rat	Unknown		1	U	Ad		2011-05-05	46.3482	23.7027	247	edge	locality	rural	yes
409	Rattus norvegicus	Muridae	Rodentia	Rat	U		1	U	Ad		2011-03-20	47.1485	23.8904	248	urban	urban	urban	yes
410	Rattus norvegicus	Muridae	Rodentia	Rat	R		2	U	Juv		2011-06-07	46.4628	24.5249	301	edge	locality	rural	yes
411	Rattus norvegicus	Muridae	Rodentia	Rat	U		1	U			2010-09-23	46.7597	23.5686	385	urban	urban	urban	yes
412	Rattus norvegicus	Muridae	Rodentia	Rat	U		1	U			2010-10-05	46.7597	23.5686	385	urban	urban	urban	yes
413	Rattus norvegicus	Muridae	Rodentia	Rat	U		1	U			2010-10-05	46.7597	23.5686	385	urban	urban	urban	yes
414	Rattus norvegicus	Muridae	Rodentia	Rat	U		1	U			2010-10-25	46.7597	23.5686	385	urban	urban	urban	yes
415	Rattus norvegicus	Muridae	Rodentia	Rat	U		1	U			2010-11-11	46.7597	23.5686	385	urban	urban	urban	yes
416	Rattus norvegicus	Muridae	Rodentia	Rat	U		1	U			2010-11-19	46.7597	23.5686	385	urban	urban	urban	yes
417	Rattus norvegicus	Muridae	Rodentia	Rat	U		1	U			2010-11-19	46.7597	23.5686	385	urban	urban	urban	yes
418	Rattus norvegicus	Muridae	Rodentia	Rat	R		1	U			2011-07-10	46.8242	23.53	436	edge	locality	rural	yes
419	Rattus norvegicus	Muridae	Rodentia	Rat	R		1	U			2011-10-14	46.825659	23.220291	625	grassland	grassland	rural	no
420	Rattus norvegicus	Muridae	Rodentia	Rat	R		1	U			2011-02-10	46.8415	23.4908	530	edge	locality	rural	no
421	Rattus norvegicus	Muridae	Rodentia	Rat	R		1	U			2011-10-29	46.8472	23.9054	365	edge	locality	rural	yes
422	Sorex araneus	Soricidae	Soricomorpha	Shrew	U	POZ	2	N	Juv	f	2011-08-30	46.6248	25.1125	852	forest	conifer forest	natural	no
423	Sorex araneus	Soricidae	Soricomorpha	Shrew	U		2	N	Juv	f	2011-08-30	46.6248	25.1125	852	forest	conifer forest	natural	no
424	Sorex araneus	Soricidae	Soricomorpha	Shrew	R		1	N	Juv	F	2011-10-11	46.813065	23.225480	570	edge	forest	natural	yes
425	Sorex araneus	Soricidae	Soricomorpha	Shrew	U		2	N		F	2011-10-02	46.650476	25.008419	620	forest	forest	natural	no
426	Sorex araneus	Soricidae	Soricomorpha	Shrew	U		2	N	Juv	m	2011-08-30	46.6248	25.1125	852	forest	conifer forest	natural	no
427	Sorex araneus	Soricidae	Soricomorpha	Shrew	U		2	N	Juv	m	2011-08-30	46.6248	25.1125	852	forest	conifer forest	natural	no
428	Sorex araneus	Soricidae	Soricomorpha	Shrew	U	POZ	2	N		M	2011-10-02	46.650476	25.008419	620	forest	forest	natural	no
429	Sorex araneus	Soricidae	Soricomorpha	Shrew	U	POZ	2	N	Juv		2011-08-31	46.606	25.0942	579	forest	forest	natural	no
430	Sorex araneus	Soricidae	Soricomorpha	Shrew	U		2	N	Juv		2011-08-31	46.606	25.0942	579	forest	forest	natural	no
431	Sorex araneus	Soricidae	Soricomorpha	Shrew	U		2	N	Juv		2011-10-01	46.6248	25.1125	852	forest	conifer forest	natural	no
432	Sorex araneus	Soricidae	Soricomorpha	Shrew	R		2	N	Juv		2011-08-16	46.7746	23.9706	337	edge	locality	rural	yes
433	Sorex araneus	Soricidae	Soricomorpha	Shrew	R		2	N	Juv		2011-08-16	46.7746	23.9706	337	edge	locality	rural	yes
434	Sorex araneus	Soricidae	Soricomorpha	Shrew	R	POZ	1	N			2011-10-12	46.812896	23.224983	583	forest	forest	natural	no
435	Sorex araneus	Soricidae	Soricomorpha	Shrew	R	POZ	1	N			2011-10-12	46.812896	23.224983	583	forest	forest	natural	no
436	Sorex araneus	Soricidae	Soricomorpha	Shrew	Unknown		2	N			2011-07-05	44.9739	24.5169	502	edge	locality	rural	yes
437	Sorex araneus	Soricidae	Soricomorpha	Shrew	R		2	N			2011-04-13	46.4058	25.8094	721	grassland	grassland	natural	yes
438	Sorex araneus	Soricidae	Soricomorpha	Shrew	U		2	N			2011-08-31	46.606	25.0942	579	forest	forest	natural	no
439	Sorex araneus	Soricidae	Soricomorpha	Shrew	R		1	N			2011-10-12	46.812896	23.224983	583	forest	forest	natural	no
440	Sorex araneus	Soricidae	Soricomorpha	Shrew	R		1	N			2011-10-12	46.812896	23.224983	583	forest	forest	natural	no
441	Sorex araneus	Soricidae	Soricomorpha	Shrew	R		1	N			2011-10-12	46.812896	23.224983	583	forest	forest	natural	no
442	Sorex araneus	Soricidae	Soricomorpha	Shrew	R		1	R			2010-09-30	46.8415	23.4908	530	edge	locality	rural	no
443	Sorex araneus	Soricidae	Soricomorpha	Shrew	R		1	R			2010-08-31	46.8415	23.4908	530	edge	locality	rural	no
444	Sorex araneus	Soricidae	Soricomorpha	Shrew	R		1	R			2010-09-08	46.8415	23.4908	530	edge	locality	rural	no
445	Sorex minutus	Soricidae	Soricomorpha	Shrew	R	POZ	1	R	Juv	F	2011-10-11	46.813065	23.225480	570	edge	forest	natural	yes
446	Sorex minutus	Soricidae	Soricomorpha	Shrew	R		2	N	Ad		2011-04-13	46.4058	25.8094	721	grassland	grassland	natural	yes
447	Sorex minutus	Soricidae	Soricomorpha	Shrew	U		2	R	Juv		2011-08-28	46.5859	25.0856	483	arable	locality	rural	no
448	Sorex minutus	Soricidae	Soricomorpha	Shrew	R	POZ	3	N			2011-10-23	44.680424	28.905400	1	grassland	grassland	natural	no
449	Sorex minutus	Soricidae	Soricomorpha	Shrew	R	POZ	3	N			2011-10-24	44.680424	28.905400	1	grassland	grassland	natural	no
450	Sorex minutus	Soricidae	Soricomorpha	Shrew	R		3	N			2011-10-24	44.680424	28.905400	1	grassland	grassland	natural	no
451	Sorex minutus	Soricidae	Soricomorpha	Shrew	R		3	N			2011-10-24	44.680424	28.905400	1	grassland	grassland	natural	no
452	Sorex minutus	Soricidae	Soricomorpha	Shrew	R		3	N			2011-10-24	44.680424	28.905400	1	grassland	grassland	natural	no
453	Sorex minutus	Soricidae	Soricomorpha	Shrew	R		3	N			2011-10-24	44.680424	28.905400	1	grassland	grassland	natural	no
454	Sorex minutus	Soricidae	Soricomorpha	Shrew	R		3	N			2011-10-24	44.680424	28.905400	1	grassland	grassland	natural	no
455	Sorex minutus	Soricidae	Soricomorpha	Shrew	R		3	N			2011-10-24	44.680424	28.905400	1	grassland	grassland	natural	no
456	Sorex minutus	Soricidae	Soricomorpha	Shrew	R		3	N			2011-10-26	44.680424	28.905400	1	grassland	grassland	natural	no
457	Sorex minutus	Soricidae	Soricomorpha	Shrew	R		1	R			2011-10-12	46.812896	23.224983	583	forest	forest	natural	no
458	Spermophilus citellus	Sciuridae	Rodentia	Squirrel	R	POZ	3	N	Ad	M	2011-04-14	44.6656	28.6808	78	edge	locality	rural	yes
459	Spermophilus citellus	Sciuridae	Rodentia	Squirrel	R		3	N	Juv	M	2011-06-16	44.9122	28.7319	14	grassland	grassland	natural	yes
460	Spermophilus citellus	Sciuridae	Rodentia	Squirrel	R		3	N	Ad		2011-06-14	44.4898	28.567	131	edge	locality	rural	yes
461	Talpa europaea	Talpidae	Soricomorpha	Mole	R		2	N	Ad	F	2011-05-29	46.6248	25.1125	852	forest	conifer forest	natural	no
462	Talpa europaea	Talpidae	Soricomorpha	Mole	R		3	R	Ad		2011-04-16	45.1212	28.3956	108	arable	locality	rural	yes
463	Talpa europaea	Talpidae	Soricomorpha	Mole	R		2	N	Ad		2011-05-29	46.5526	24.8594	398	edge	grassland	rural	yes
464	Talpa europaea	Talpidae	Soricomorpha	Mole	Unknown		1	N	Ad		2011-06-05	47.3325	23.6319	231	edge	locality	rural	yes
465	Talpa europaea	Talpidae	Soricomorpha	Mole	R		3	R			2011-06-15	44.956	28.6876	16	edge	locality	rural	yes
466	Talpa europaea	Talpidae	Soricomorpha	Mole	Unknown		2	N			2011-09-15	46.5646	22.7224	1040	edge	conifer forest	rural	yes
467	Talpa europaea	Talpidae	Soricomorpha	Mole	Unknown		2	N			2011-09-15	46.5646	22.7224	1040	edge	conifer forest	rural	yes
468	Talpa europaea	Talpidae	Soricomorpha	Mole	R		1	R			2011-06-16	46.8242	23.53	436	edge	locality	rural	yes
469	Talpa europaea	Talpidae	Soricomorpha	Mole	R		1	R			2011-11-27	46.8257	23.2203	647	edge	grassland	rural	no
470	Talpa europaea	Talpidae	Soricomorpha	Mole	R		1	R			2010-10-17	46.8415	23.4908	530	edge	locality	rural	no
471	Talpa europaea	Talpidae	Soricomorpha	Mole	R		1	R			2010-10-25	46.8415	23.4908	530	edge	locality	rural	no
